# Supplementary material for: Chestnut Shell Tannins: Effects on Intestinal Inflammation and Dysbiosis in Zebrafish
Source: Animals (Basel). 2021 May 25;11(6):1538. doi: 10.3390/ani11061538 (PMC8228309; doi:10.3390/ani11061538)
Supplement: Supplementary file 1 [file animals-11-01538-s001.zip]

Archive with 1 entries (1 files):
- animals-1233933-supplementary.pdf
